# Supplementary material for: Identifying key genes in cancer networks using persistent homology
Source: Sci Rep. 2025 Jan 22;15:2751. doi: 10.1038/s41598-025-87265-4 (PMC11751331; doi:10.1038/s41598-025-87265-4)
Supplement: Supplementary file 1 — Supplementary Information 1. [file 41598_2025_87265_MOESM1_ESM.xlsx]

## Sheet: geneDrug
	Gene	Drug	Regulatory Approval	Indication	Interaction Score
1	ABL1	HYDROXYUREA	Approved	Antineoplastic Agents	0.036
2	ABL1	PONATINIB	Approved	antineoplastic agent	0.8008
3	ABL1	IMATINIB	Approved	antineoplastic agent	0.1108
4	ABL1	NILOTINIB	Approved	antineoplastic agent	0.6375
5	ABL1	DASATINIB ANHYDROUS	Approved	antineoplastic agent	0.1766
6	ABL1	REGORAFENIB	Approved	antineoplastic agent	0.0229
7	ABL1	TRAMETINIB DIMETHYL SULFOXIDE	Approved	antineoplastic agent	0.0076
8	ABL1	BOSUTINIB	Approved	antineoplastic agent	0.6241
9	ABL1	VINCRISTINE	Approved	antineoplastic agent	0.0093
10	ABL1	BLINATUMOMAB	Approved	antineoplastic agent	0.0756
11	ABL1	PAZOPANIB	Approved	antineoplastic agent	0.0065
12	ABL1	AZACITIDINE	Approved	antineoplastic agent	0.0189
13	ABL1	AXITINIB	Approved	antineoplastic agent	0.0515
14	ABL1	VANDETANIB	Approved	antineoplastic agent	0.013
15	ABL1	INOTUZUMAB OZOGAMICIN	Approved	antineoplastic agent	0.1889
16	ABL1	SORAFENIB	Approved	antineoplastic agent	0.0033
17	ABL1	CRIZOTINIB	Approved	antineoplastic agent	0.0145
18	ABL1	ERLOTINIB	Approved	antineoplastic agent	0.0064
19	ABL1	CABOZANTINIB S-MALATE	Approved	antineoplastic agent	0.0172
20	ABL1	OMACETAXINE MEPESUCCINATE	Approved	antineoplastic agent	0.1511
21	ABL1	MASITINIB	Approved	antineoplastic agent,DMARD,antiinflammatory agent	0.0222
22	ACTL6A	PANOBINOSTAT	Approved	antineoplastic agent	0.3978
23	AKT1	NINTEDANIB ESYLATE	Approved	antineoplastic agent	0.0592
24	AKT1	TOPOTECAN HYDROCHLORIDE	Approved	antineoplastic agent	0.0592
25	AKT1	DABRAFENIB	Approved	antineoplastic agent	0.0274
26	AKT1	VEMURAFENIB	Approved	antineoplastic agent	0.0205
27	AKT1	RESVERATROL	Approved	antineoplastic agent,antidiabetic,for treatment of herpes simplex virus 1	0.0302
28	APAF1	DOXORUBICIN HYDROCHLORIDE	Approved	antineoplastic agent	0.0031
29	ATM	ETOPOSIDE	Approved	Antineoplastic Agents	0.0488
30	ATM	IBRUTINIB	Approved	antineoplastic agent	0.0654
31	ATM	IPILIMUMAB	Approved	antineoplastic agent	0.0719
32	ATM	TRAMETINIB DIMETHYL SULFOXIDE	Approved	antineoplastic agent	0.0144
33	ATM	NIVOLUMAB	Approved	antineoplastic agent	0.048
34	ATM	ENZALUTAMIDE	Approved	antineoplastic agent	0.1107
35	ATM	DOXORUBICIN HYDROCHLORIDE	Approved	antineoplastic agent	0.0144
36	ATM	FLUDARABINE	Approved	antineoplastic agent	0.0423
37	ATM	NIRAPARIB	Approved	antineoplastic agent	0.1541
38	ATM	IRINOTECAN HYDROCHLORIDE	Approved	antineoplastic agent	0.0457
39	ATM	VANDETANIB	Approved	antineoplastic agent	0.0248
40	ATM	BINIMETINIB	Approved	antineoplastic agent,DMARD,antiinflammatory agent	0.0719
41	ATM	PACLITAXEL	Approved	for treatment of peripheral arterial disease (PAD),DMARD,antineoplastic agent	0.02
42	ATR	ENZALUTAMIDE	Approved	antineoplastic agent	0.2693
43	ATR	NIRAPARIB	Approved	antineoplastic agent	0.125
44	CASP3	DOXORUBICIN HYDROCHLORIDE	Approved	antineoplastic agent	0.0156
45	CASP3	PACLITAXEL	Approved	for treatment of peripheral arterial disease (PAD),DMARD,antineoplastic agent	0.0216
46	CTNNB1	CETUXIMAB	Approved	antineoplastic agent	0.0442
47	CTNNB1	LETROZOLE	Approved	antineoplastic agent	0.0442
48	CTNNB1	IMATINIB	Approved	antineoplastic agent	0.0212
49	CTNNB1	CABOZANTINIB S-MALATE	Approved	antineoplastic agent	0.0723
50	CTNNB1	SORAFENIB	Approved	antineoplastic agent	0.014
51	CTNNB1	TEMSIROLIMUS	Approved	antineoplastic agent	0.1224
52	CTNNB1	LENALIDOMIDE	Approved	antineoplastic agent	0.1224
53	CTNNB1	THALIDOMIDE	Approved	antineoplastic agent	0.043
54	CTNNB1	TRAMETINIB DIMETHYL SULFOXIDE	Approved	antineoplastic agent	0.0318
55	FANCD2	DOXORUBICIN HYDROCHLORIDE	Approved	antineoplastic agent	0.7001
56	HERC2	NERATINIB	Approved	antineoplastic agent	75011
57	HSP90AA1	DOXORUBICIN HYDROCHLORIDE	Approved	antineoplastic agent	0.0024
58	MAPT	IDARUBICIN	Approved	Antineoplastic Agents	0.0025
59	MAPT	TRIMETREXATE	Approved	Antineoplastic Agents	0.0132
60	MAPT	DAUNORUBICIN LIPOSOMAL	Approved	antineoplastic agent	0.0013
61	MAPT	FENRETINIDE	Approved	antineoplastic agent	0.0046
62	MAPT	GEFITINIB	Approved	antineoplastic agent	0.0018
63	MAPT	DOXORUBICIN HYDROCHLORIDE	Approved	antineoplastic agent	0.0008
64	MAPT	RESVERATROL	Approved	antineoplastic agent,antidiabetic,for treatment of herpes simplex virus 1	0.0024
65	PTK2	PAZOPANIB	Approved	antineoplastic agent	0.0335
66	PTK2	MASITINIB	Approved	antineoplastic agent,DMARD,antiinflammatory agent	0.1144
67	RELA	GEFITINIB	Approved	antineoplastic agent	0.0291
68	RELA	RESVERATROL	Approved	antineoplastic agent,antidiabetic,for treatment of herpes simplex virus 1	0.0202
69	RIPK1	RESVERATROL	Approved	antineoplastic agent,antidiabetic,for treatment of herpes simplex virus 1	10716
70	TP53	MERCAPTOPURINE	Approved	Antineoplastic Agents	0.0026
71	TP53	ETOPOSIDE	Approved	Antineoplastic Agents	0.0059
72	TP53	EPIRUBICIN	Approved	Antineoplastic Agents	0.0193
73	TP53	IFOSFAMIDE	Approved	Antineoplastic Agents	0.0166
74	TP53	INTERFERON ALFA-2B	Approved	Antineoplastic Agents; Immunomodulatory Agents,for treatment of hepatitis B and C	0.0166
75	TP53	TAMOXIFEN	Approved	Hormonal,Antineoplastic Agents	0.0036
76	TP53	RUXOLITINIB	Approved	antiinflammatory agent,antineoplastic agent	0.0136
77	TP53	CYTARABINE	Approved	antineoplastic agent	0.0029
78	TP53	IPILIMUMAB	Approved	antineoplastic agent	0.0116
79	TP53	FULVESTRANT	Approved	antineoplastic agent	0.0097
80	TP53	ERLOTINIB	Approved	antineoplastic agent	0.0039
81	TP53	TRAMETINIB DIMETHYL SULFOXIDE	Approved	antineoplastic agent	0.007
82	TP53	OBINUTUZUMAB	Approved	antineoplastic agent	0.0773
83	TP53	PAZOPANIB	Approved	antineoplastic agent	0.008
84	TP53	GEMCITABINE	Approved	antineoplastic agent	0.0075
85	TP53	DOXORUBICIN HYDROCHLORIDE	Approved	antineoplastic agent	0.0116
86	TP53	SUNITINIB	Approved	antineoplastic agent	0.0047
87	TP53	ALEMTUZUMAB	Approved	antineoplastic agent	0.0386
88	TP53	SORAFENIB	Approved	antineoplastic agent	0.002
89	TP53	FENRETINIDE	Approved	antineoplastic agent	0.0045
90	TP53	AXITINIB	Approved	antineoplastic agent	0.0105
91	TP53	DECITABINE	Approved	antineoplastic agent	0.0093
92	TP53	CRIZOTINIB	Approved	antineoplastic agent	0.0223
93	TP53	CABOZANTINIB S-MALATE	Approved	antineoplastic agent	0.0105
94	TP53	ABIRATERONE ACETATE	Approved	antineoplastic agent	0.0193
95	TP53	VEMURAFENIB	Approved	antineoplastic agent	0.0097
96	TP53	VORINOSTAT	Approved	antineoplastic agent	0.0084
97	TP53	IDELALISIB	Approved	antineoplastic agent	0.0258
98	TP53	BEVACIZUMAB-AWWB	Approved	antineoplastic agent	0.0087
99	TP53	AZACITIDINE	Approved	antineoplastic agent	0.0058
100	TP53	IRINOTECAN HYDROCHLORIDE	Approved	antineoplastic agent	0.0055
101	TP53	PANITUMUMAB	Approved	antineoplastic agent	0.0116
102	TP53	LENALIDOMIDE	Approved	antineoplastic agent	0.0089
103	TP53	MITOXANTRONE	Approved	antineoplastic agent	0.0026
104	TP53	ENZALUTAMIDE	Approved	antineoplastic agent	0.0178
105	TP53	DOCETAXEL ANHYDROUS	Approved	antineoplastic agent	0.0042
106	TP53	RITUXIMAB	Approved	antineoplastic agent	0.0129
107	TP53	IBRUTINIB	Approved	antineoplastic agent	0.014
108	TP53	NIVOLUMAB	Approved	antineoplastic agent	0.0077
109	TP53	BORTEZOMIB	Approved	antineoplastic agent	0.0013
110	TP53	SAPANISERTIB	Approved	antineoplastic agent	0.0158
111	TP53	CAMPTOTHECIN	Approved	antineoplastic agent	0.0066
112	TP53	TOPOTECAN HYDROCHLORIDE	Approved	antineoplastic agent	0.0093
113	TP53	CETUXIMAB	Approved	antineoplastic agent	0.0032
114	TP53	DABRAFENIB	Approved	antineoplastic agent	0.0129
115	TP53	RESVERATROL	Approved	antineoplastic agent,antidiabetic,for treatment of herpes simplex virus 1	0.0024
116	TP53	PACLITAXEL	Approved	for treatment of peripheral arterial disease (PAD),DMARD,antineoplastic agent	0.0064
